# Supplementary material for: Exploring the anti-inflammatory potential of topical hyaluronic acid for vocal fold injury in a rat model
Source: Eur Arch Otorhinolaryngol. 2023 Oct 12;281(1):301–10. doi: 10.1007/s00405-023-08278-1 (PMC10764393; doi:10.1007/s00405-023-08278-1)
Supplement: Supplementary file 1 — Supplementary file1 (XLSX 120 KB) [file 405_2023_8278_MOESM1_ESM.xlsx]

## Sheet: COL1A1
COL1A1	Ct values internal reference RNAs (Ref)		geometric mean Refs	Ct values mRNAs of interest (Roi)	avg ΔCt values (Roi - Ref)	avg ΔΔCt values (for each transcript, xxx as external reference)	normalized amount RNA of interest relative to CO (2^(-ΔΔCt))		R31 excluded
sample name	UXT	Wrnip	UXT&Wrnip	COL1A1	mRNA Name	mRNA Name	mRNA Name
R19	26.1339	25.2733	25.7	22.9478	-2.75222	0	1
R20	25.69	25.7813	25.7356	22.8706	-2.86497	-0.11275	1.08129
R25	25.4963	24.9395	25.2163	22.9114	-2.30493	0.44729	0.733419
R26	25.8956	26.5671	26.2292	23.5661	-2.66314	0.0890812	0.940121
R37	24.2044	26.0184	25.0951	23.8479	-1.24714	1.50508	0.352311
R41	24.9541	25.8777	25.4117	24.5479	-0.863804	1.88841	0.270104
R44	25.9724	27.2717	26.6141	25.6273	-0.986793	1.76542	0.29414
R46	25.1431	27.1301	26.1177	25.4853	-0.632399	2.11982	0.230076
R54	24.7927	25.7298	25.2569	23.5394	-1.71751	1.03471	0.488115
R58	24.8517	25.8312	25.3368	23.6849	-1.65186	1.10035	0.466402
R59	24.8907	26.3179	25.5943	24.3183	-1.27608	1.47613	0.359451
R60	24.2207	25.5194	24.8616	23.0068	-1.85481	0.897411	0.536849
R21	26.4546	27.0163	26.734	24.084	-2.65	0.102219	0.931599
R22	26.8766	27.4084	27.1412	24.6851	-2.45612	0.296101	0.81445
R23	26.8393	28.2852	27.5528	25.7478	-1.80494	0.947276	0.518611
R24	25.9106	26.4775	26.1925	23.5818	-2.61065	0.141568	0.906533
R27	25.2814	26.9714	26.1127	23.0653	-3.04744	-0.295219	1.22707
R28	26.8692	27.7893	27.3254	25.2437	-2.08164	0.670575	0.628256
R30	26.6007	26.6186	26.6096	23.6507	-2.95898	-0.206763	1.1541
R35	25.0603	26.5509	25.7948	24.4474	-1.34745	1.40477	0.377679
R43	25.705	26.5161	26.1074	24.6244	-1.48302	1.2692	0.414889
R55	26.2205	26.9671	26.5911	25.947	-0.644147	2.10807	0.231957
R56	24.3169	25.8961	25.0941	23.8219	-1.27213	1.48009	0.358467
R57	25.3231	27.0922	26.1927	25.9198	-0.272939	2.47928	0.179334
R29	25.8738	27.3481	26.6007	24.1014	-2.49933	0.252887	0.839215
R32	25.8874	26.9065	26.392	23.9953	-2.39673	0.355486	0.781606
R36	24.5947	25.8936	25.2358	24.0987	-1.1371	1.61511	0.326439
R47	24.902	26.7469	25.808	25.0533	-0.754638	1.99758	0.25042
R48	26.0177	27.9712	26.9767	26.3876	-0.589124	2.16309	0.223277
R50	25.8333	27.6645	26.7332	25.3896	-1.34361	1.40861	0.376675
R51	26.2275	28.6675	27.4204	27.1296	-0.290816	2.4614	0.18157
R53	25.5641	26.88	26.2138	25.6495	-0.564279	2.18794	0.219465
R33	24.6834	25.6253	25.1499	22.6977	-2.45222	0.299996	0.812255
R34	24.6171	25.2277	24.9205	21.8929	-3.02758	-0.27536	1.2103
R38	24.6762	25.7563	25.2105	23.2374	-1.97309	0.779132	0.582717
R39	24.728	26.8071	25.7466	25.2489	-0.497656	2.25456	0.20956
R40	24.492	25.667	25.0726	22.5081	-2.56453	0.18769	0.87801
R42	25.3835	27.4751	26.4086	26.6022	0.193541	2.94576	0.129789
R45	25.3779	26.5419	25.9534	25.3422	-0.611242	2.14098	0.226726
R49	25.6967	27.1197	26.3986	25.6593	-0.739333	2.01288	0.247777
R52	25.0719	26.4702	25.7616	24.9317	-0.829879	1.92234	0.263827

## Sheet: COL1A2
COL1A2	Ct values internal reference RNAs (Ref)		geometric mean Refs	Ct values mRNAs of interest (Roi)	avg ΔCt values (Roi - Ref)	avg ΔΔCt values (for each transcript, xxx as external reference)	normalized amount RNA of interest relative to CO (2^(-ΔΔCt))		R31 excluded
sample name	UXT	Wrnip	UXT&Wrnip	COL1A2	mRNA Name	mRNA Name	mRNA Name
R19	26.1339	25.2733	25.7	21.7294	-3.97063	0	1
R20	25.69	25.7813	25.7356	20.9653	-4.7703	-0.799667	1.7407
R25	25.4963	24.9395	25.2163	20.8259	-4.39045	-0.419817	1.33776
R26	25.8956	26.5671	26.2292	21.1244	-5.10482	-1.13419	2.19496
R37	24.2044	26.0184	25.0951	21.3688	-3.72628	0.24435	0.844196
R41	24.9541	25.8777	25.4117	21.9404	-3.4713	0.499326	0.707437
R44	25.9724	27.2717	26.6141	22.3461	-4.26807	-0.297442	1.22896
R46	25.1431	27.1301	26.1177	22.0255	-4.09217	-0.121542	1.0879
R54	24.7927	25.7298	25.2569	21.6347	-3.62225	0.348381	0.785465
R58	24.8517	25.8312	25.3368	21.5423	-3.79451	0.176124	0.885078
R59	24.8907	26.3179	25.5943	21.8199	-3.77441	0.196215	0.872837
R60	24.2207	25.5194	24.8616	21.0305	-3.83107	0.139554	0.9078
R21	26.4546	27.0163	26.734	22.3192	-4.41472	-0.444091	1.36046
R22	26.8766	27.4084	27.1412	22.8197	-4.32152	-0.350894	1.27535
R23	26.8393	28.2852	27.5528	22.4099	-5.14287	-1.17224	2.25361
R24	25.9106	26.4775	26.1925	21.7642	-4.42829	-0.457665	1.37332
R27	25.2814	26.9714	26.1127	21.0919	-5.02079	-1.05016	2.07077
R28	26.8692	27.7893	27.3254	22.8034	-4.52191	-0.551281	1.46539
R30	26.6007	26.6186	26.6096	22.245	-4.3646	-0.393971	1.31401
R35	25.0603	26.5509	25.7948	22.314	-3.48082	0.489808	0.71212
R43	25.705	26.5161	26.1074	22.3766	-3.73075	0.239879	0.846816
R55	26.2205	26.9671	26.5911	23.7536	-2.83755	1.13308	0.455942
R56	24.3169	25.8961	25.0941	21.6257	-3.46836	0.50227	0.705995
R57	25.3231	27.0922	26.1927	22.8247	-3.36804	0.602591	0.65857
R29	25.8738	27.3481	26.6007	21.7963	-4.80437	-0.833743	1.7823
R32	25.8874	26.9065	26.392	21.8995	-4.49248	-0.521847	1.43579
R36	24.5947	25.8936	25.2358	22.3188	-2.91699	1.05364	0.481751
R47	24.902	26.7469	25.808	22.3719	-3.43607	0.534564	0.690367
R48	26.0177	27.9712	26.9767	22.7957	-4.18101	-0.210382	1.15699
R50	25.8333	27.6645	26.7332	21.7828	-4.9504	-0.979775	1.97216
R51	26.2275	28.6675	27.4204	23.2695	-4.15086	-0.180235	1.13307
R53	25.5641	26.88	26.2138	22.8886	-3.32519	0.645444	0.639296
R33	24.6834	25.6253	25.1499	20.9868	-4.16313	-0.192498	1.14274
R34	24.6171	25.2277	24.9205	20.8609	-4.05958	-0.0889517	1.0636
R38	24.6762	25.7563	25.2105	21.6892	-3.52129	0.449341	0.732377
R39	24.728	26.8071	25.7466	22.4101	-3.33649	0.634141	0.644325
R40	24.492	25.667	25.0726	20.9892	-4.08341	-0.112784	1.08131
R42	25.3835	27.4751	26.4086	23.537	-2.87168	1.09894	0.466858
R45	25.3779	26.5419	25.9534	22.8713	-3.08205	0.888575	0.540147
R49	25.6967	27.1197	26.3986	22.7706	-3.628	0.342632	0.788601
R52	25.0719	26.4702	25.7616	22.7608	-3.00075	0.969882	0.510548

## Sheet: COL3A1
COL3A1	Ct values internal reference RNAs (Ref)		geometric mean Refs	Ct values mRNAs of interest (Roi)	avg ΔCt values (Roi - Ref)	avg ΔΔCt values (for each transcript, xxx as external reference)	normalized amount RNA of interest relative to CO (2^(-ΔΔCt))		R31 excluded
sample name	UXT	Wrnip	UXT&Wrnip	COL3A1	mRNA Name	mRNA Name	mRNA Name
R19	26.1339	25.2733	25.7	20.7349	-4.96511	0	1
R20	25.69	25.7813	25.7356	20.4875	-5.24809	-0.282983	1.21671
R25	25.4963	24.9395	25.2163	19.5909	-5.62543	-0.660323	1.58044
R26	25.8956	26.5671	26.2292	19.7461	-6.48308	-1.51797	2.86388
R37	24.2044	26.0184	25.0951	20.4269	-4.66812	0.296984	0.813952
R41	24.9541	25.8777	25.4117	21.0299	-4.38182	0.583283	0.667443
R44	25.9724	27.2717	26.6141	20.9698	-5.64433	-0.679226	1.60128
R46	25.1431	27.1301	26.1177	20.7624	-5.35533	-0.390227	1.3106
R54	24.7927	25.7298	25.2569	20.3455	-4.91137	0.0537405	0.963435
R58	24.8517	25.8312	25.3368	20.5978	-4.73892	0.226187	0.854891
R59	24.8907	26.3179	25.5943	20.5442	-5.05009	-0.0849827	1.06068
R60	24.2207	25.5194	24.8616	19.9371	-4.92451	0.0406018	0.972249
R21	26.4546	27.0163	26.734	21.2149	-5.51901	-0.553901	1.46805
R22	26.8766	27.4084	27.1412	21.986	-5.15518	-0.190071	1.14082
R23	26.8393	28.2852	27.5528	20.9034	-6.64934	-1.68424	3.2137
R24	25.9106	26.4775	26.1925	20.4827	-5.70977	-0.744667	1.67559
R27	25.2814	26.9714	26.1127	19.9346	-6.17808	-1.21297	2.31814
R28	26.8692	27.7893	27.3254	21.6972	-5.62814	-0.663035	1.58341
R30	26.6007	26.6186	26.6096	21.2011	-5.40859	-0.443478	1.35988
R35	25.0603	26.5509	25.7948	21.3969	-4.39793	0.567173	0.674938
R43	25.705	26.5161	26.1074	21.5555	-4.55191	0.413197	0.750957
R55	26.2205	26.9671	26.5911	22.6104	-3.98078	0.98433	0.50546
R56	24.3169	25.8961	25.0941	20.3261	-4.76797	0.197133	0.872282
R57	25.3231	27.0922	26.1927	21.6466	-4.54608	0.419025	0.74793
R29	25.8738	27.3481	26.6007	21.1915	-5.40917	-0.444065	1.36043
R32	25.8874	26.9065	26.392	20.3958	-5.99625	-1.03114	2.04364
R36	24.5947	25.8936	25.2358	21.3673	-3.86842	1.09669	0.467588
R47	24.902	26.7469	25.808	21.4319	-4.37607	0.589035	0.664787
R48	26.0177	27.9712	26.9767	21.9838	-4.99293	-0.0278244	1.01947
R50	25.8333	27.6645	26.7332	20.3699	-6.36334	-1.39823	2.63579
R51	26.2275	28.6675	27.4204	21.8805	-5.53988	-0.574772	1.48944
R53	25.5641	26.88	26.2138	21.5417	-4.67212	0.292983	0.816213
R33	24.6834	25.6253	25.1499	20.1524	-4.9975	-0.0323973	1.02271
R34	24.6171	25.2277	24.9205	19.8971	-5.02338	-0.0582779	1.04122
R38	24.6762	25.7563	25.2105	20.639	-4.57151	0.393596	0.76123
R39	24.728	26.8071	25.7466	21.6147	-4.13188	0.833224	0.561273
R40	24.492	25.667	25.0726	19.862	-5.21068	-0.245577	1.18557
R42	25.3835	27.4751	26.4086	22.6667	-3.74195	1.22316	0.428343
R45	25.3779	26.5419	25.9534	21.6804	-4.27295	0.692154	0.618929
R49	25.6967	27.1197	26.3986	21.5091	-4.88954	0.0755636	0.948971
R52	25.0719	26.4702	25.7616	21.5927	-4.16883	0.796276	0.575834

## Sheet: COX1
COX1	Ct values internal reference RNAs (Ref)		geometric mean Refs	Ct values mRNAs of interest (Roi)	avg ΔCt values (Roi - Ref)	avg ΔΔCt values (for each transcript, xxx as external reference)	normalized amount RNA of interest relative to CO (2^(-ΔΔCt))		R31 excluded
sample name	UXT	Wrnip	UXT&Wrnip	COX1	mRNA Name	mRNA Name	mRNA Name
R19	26.1339	25.2733	25.7	28.7086	3.00855	0	1
R20	25.69	25.7813	25.7356	30.6277	4.89205	1.88351	0.271024
R25	25.4963	24.9395	25.2163	28.419	3.20265	0.194101	0.874117
R26	25.8956	26.5671	26.2292	30.636	4.40681	1.39826	0.379386
R37	24.2044	26.0184	25.0951	29.7137	4.61865	1.6101	0.327575
R41	24.9541	25.8777	25.4117	31.9961	6.58445	3.5759	0.0838583
R44	25.9724	27.2717	26.6141	30.6791	4.06501	1.05647	0.480808
R46	25.1431	27.1301	26.1177	30.6116	4.49387	1.48533	0.357168
R54	24.7927	25.7298	25.2569	29.4663	4.20938	1.20083	0.435024
R58	24.8517	25.8312	25.3368	29.798	4.46123	1.45268	0.365342
R59	24.8907	26.3179	25.5943	30.8799	5.28552	2.27697	0.206331
R60	24.2207	25.5194	24.8616	29.3846	4.52306	1.51451	0.350016
R21	26.4546	27.0163	26.734	30.1761	3.44217	0.433619	0.740402
R22	26.8766	27.4084	27.1412	28.5001	1.35887	-1.64967	3.13763
R23	26.8393	28.2852	27.5528	29.002	1.44922	-1.55932	2.94716
R24	25.9106	26.4775	26.1925	30.1828	3.99033	0.981779	0.506355
R27	25.2814	26.9714	26.1127	29.4296	3.31686	0.308315	0.807585
R28	26.8692	27.7893	27.3254	32.9987	5.6733	2.66476	0.157699
R30	26.6007	26.6186	26.6096	30.4119	3.80229	0.793745	0.576845
R35	25.0603	26.5509	25.7948	28.7639	2.96906	-0.0394874	1.02775
R43	25.705	26.5161	26.1074	29.9572	3.84982	0.84127	0.558152
R55	26.2205	26.9671	26.5911	29.7916	3.20043	0.191885	0.875461
R56	24.3169	25.8961	25.0941	30.1968	5.1027	2.09415	0.234206
R57	25.3231	27.0922	26.1927	31.1449	4.95217	1.94362	0.259963
R29	25.8738	27.3481	26.6007	32.4585	5.85776	2.84921	0.138772
R32	25.8874	26.9065	26.392	32.7868	6.39479	3.38625	0.0956397
R36	24.5947	25.8936	25.2358	28.2603	3.02453	0.0159862	0.98898
R47	24.902	26.7469	25.808	30.4267	4.61873	1.61018	0.327557
R48	26.0177	27.9712	26.9767	31.4158	4.43902	1.43048	0.371008
R50	25.8333	27.6645	26.7332	30.7575	4.02426	1.01571	0.494584
R51	26.2275	28.6675	27.4204	35.5092	8.08877	5.08022	0.0295598
R53	25.5641	26.88	26.2138	30.8458	4.63199	1.62344	0.32456
R33	24.6834	25.6253	25.1499	29.7178	4.56785	1.55931	0.339314
R34	24.6171	25.2277	24.9205	29.6232	4.70273	1.69418	0.309029
R38	24.6762	25.7563	25.2105	28.2978	3.08734	0.0787923	0.94685
R39	24.728	26.8071	25.7466	31.8202	6.07361	3.06506	0.119488
R40	24.492	25.667	25.0726	29.4079	4.33523	1.32668	0.398685
R42	25.3835	27.4751	26.4086	31.024	4.61536	1.60681	0.328324
R45	25.3779	26.5419	25.9534	30.0364	4.08302	1.07447	0.474846
R49	25.6967	27.1197	26.3986	30.9602	4.56154	1.55299	0.340804
R52	25.0719	26.4702	25.7616	30.8686	5.10703	2.09849	0.233503

## Sheet: COX2
COX2	Ct values internal reference RNAs (Ref)		geometric mean Refs	Ct values mRNAs of interest (Roi)	avg ΔCt values (Roi - Ref)	avg ΔΔCt values (for each transcript, xxx as external reference)	normalized amount RNA of interest relative to CO (2^(-ΔΔCt))		R31 excluded
sample name	UXT	Wrnip	UXT&Wrnip	COX2	mRNA Name	mRNA Name	mRNA Name
R19	26.1339	25.2733	25.7	29.0787	3.37871	0	1
R20	25.69	25.7813	25.7356	29.2995	3.56391	0.1852	0.879527
R25	25.4963	24.9395	25.2163	28.2795	3.06315	-0.315565	1.2445
R26	25.8956	26.5671	26.2292	29.3873	3.15807	-0.220638	1.16525
R37	24.2044	26.0184	25.0951	28.3821	3.28701	-0.0917007	1.06563
R41	24.9541	25.8777	25.4117	28.55	3.13828	-0.240433	1.18135
R44	25.9724	27.2717	26.6141	28.0051	1.39095	-1.98776	3.96621
R46	25.1431	27.1301	26.1177	29.7667	3.64899	0.270281	0.829158
R54	24.7927	25.7298	25.2569	27.2082	1.95131	-1.42741	2.68963
R58	24.8517	25.8312	25.3368	27.1676	1.83085	-1.54786	2.92384
R59	24.8907	26.3179	25.5943	29.8234	4.22905	0.850337	0.554655
R60	24.2207	25.5194	24.8616	26.7057	1.84409	-1.53462	2.89713
R21	26.4546	27.0163	26.734	26.2608	-0.473121	-3.85183	14.4383
R22	26.8766	27.4084	27.1412	25.9958	-1.14535	-4.52406	23.0079
R23	26.8393	28.2852	27.5528	26.0279	-1.5249	-4.90361	29.9319
R24	25.9106	26.4775	26.1925	25.8932	-0.29928	-3.67799	12.7993
R27	25.2814	26.9714	26.1127	25.2525	-0.860189	-4.2389	18.8815
R28	26.8692	27.7893	27.3254	27.2747	-0.0506482	-3.42936	10.7731
R30	26.6007	26.6186	26.6096	28.0954	1.48575	-1.89296	3.71397
R35	25.0603	26.5509	25.7948	24.854	-0.940771	-4.31948	19.9661
R43	25.705	26.5161	26.1074	25.8982	-0.20916	-3.58787	12.0242
R55	26.2205	26.9671	26.5911	26.8866	0.295492	-3.08322	8.47504
R56	24.3169	25.8961	25.0941	25.6773	0.58325	-2.79546	6.94253
R57	25.3231	27.0922	26.1927	27.0788	0.886141	-2.49257	5.6278
R29	25.8738	27.3481	26.6007	27.2598	0.659106	-2.71961	6.58693
R32	25.8874	26.9065	26.392	27.5109	1.11891	-2.2598	4.78926
R36	24.5947	25.8936	25.2358	24.8552	-0.380538	-3.75925	13.5409
R47	24.902	26.7469	25.808	25.9595	0.151535	-3.22718	9.36434
R48	26.0177	27.9712	26.9767	26.9276	-0.0491086	-3.42782	10.7616
R50	25.8333	27.6645	26.7332	28.7836	2.05034	-1.32837	2.51119
R51	26.2275	28.6675	27.4204	29.6412	2.22077	-1.15795	2.2314
R53	25.5641	26.88	26.2138	27.0883	0.874492	-2.50422	5.67343
R33	24.6834	25.6253	25.1499	25.7924	0.642501	-2.73621	6.66318
R34	24.6171	25.2277	24.9205	25.5267	0.606213	-2.7725	6.83291
R38	24.6762	25.7563	25.2105	24.8	-0.410482	-3.78919	13.8249
R39	24.728	26.8071	25.7466	26.3538	0.607239	-2.77147	6.82805
R40	24.492	25.667	25.0726	26.6651	1.59249	-1.78622	3.4491
R42	25.3835	27.4751	26.4086	27.6214	1.21278	-2.16594	4.48758
R45	25.3779	26.5419	25.9534	25.9379	-0.0155338	-3.39425	10.514
R49	25.6967	27.1197	26.3986	27.2265	0.827892	-2.55082	5.85968
R52	25.0719	26.4702	25.7616	26.9556	1.19399	-2.18472	4.54639

## Sheet: ELN
ELN	Ct values internal reference RNAs (Ref)		geometric mean Refs	Ct values mRNAs of interest (Roi)	avg ΔCt values (Roi - Ref)	avg ΔΔCt values (for each transcript, xxx as external reference)	normalized amount RNA of interest relative to CO (2^(-ΔΔCt))		R31 excluded
sample name	UXT	Wrnip	UXT&Wrnip	ELN	mRNA Name	mRNA Name	mRNA Name
R19	26.1339	25.2733	25.7	23.5482	-2.15185	0	1
R20	25.69	25.7813	25.7356	24.5525	-1.18314	0.968711	0.510963
R25	25.4963	24.9395	25.2163	23.0508	-2.16552	-0.0136692	1.00952
R26	25.8956	26.5671	26.2292	26.4969	0.267662	2.41951	0.186919
R37	24.2044	26.0184	25.0951	25.9216	0.826503	2.97835	0.12689
R41	24.9541	25.8777	25.4117	26.1391	0.727375	2.87922	0.135915
R44	25.9724	27.2717	26.6141	27.5062	0.892102	3.04395	0.121249
R46	25.1431	27.1301	26.1177	27.2574	1.13965	3.2915	0.102131
R54	24.7927	25.7298	25.2569	25.1367	-0.120218	2.03163	0.244578
R58	24.8517	25.8312	25.3368	25.37	0.033264	2.18511	0.219895
R59	24.8907	26.3179	25.5943	26.7228	1.12843	3.28028	0.102929
R60	24.2207	25.5194	24.8616	24.5919	-0.269676	1.88217	0.271275
R21	26.4546	27.0163	26.734	25.5422	-1.19176	0.960093	0.514024
R22	26.8766	27.4084	27.1412	25.5405	-1.60071	0.55114	0.682481
R23	26.8393	28.2852	27.5528	26.1961	-1.35669	0.795161	0.576279
R24	25.9106	26.4775	26.1925	25.307	-0.885519	1.26633	0.415716
R27	25.2814	26.9714	26.1127	25.3576	-0.755098	1.39675	0.379783
R28	26.8692	27.7893	27.3254	28.25	0.924626	3.07648	0.118546
R30	26.6007	26.6186	26.6096	24.9348	-1.67488	0.476966	0.718487
R35	25.0603	26.5509	25.7948	26.0517	0.256863	2.40871	0.188324
R43	25.705	26.5161	26.1074	26.2865	0.179108	2.33096	0.198752
R55	26.2205	26.9671	26.5911	27.8675	1.27638	3.42823	0.0928965
R56	24.3169	25.8961	25.0941	26.0477	0.953583	3.10543	0.116191
R57	25.3231	27.0922	26.1927	27.5772	1.38448	3.53633	0.0861901
R29	25.8738	27.3481	26.6007	27.5739	0.973177	3.12503	0.114623
R32	25.8874	26.9065	26.392	28.1787	1.78665	3.9385	0.0652221
R36	24.5947	25.8936	25.2358	25.8463	0.610505	2.76235	0.147383
R47	24.902	26.7469	25.808	27.1519	1.34398	3.49583	0.088644
R48	26.0177	27.9712	26.9767	28.4451	1.4684	3.62025	0.0813195
R50	25.8333	27.6645	26.7332	28.4609	1.72773	3.87958	0.0679408
R51	26.2275	28.6675	27.4204	31.6051	4.18469	6.33654	0.0123741
R53	25.5641	26.88	26.2138	27.3518	1.13797	3.28982	0.10225
R33	24.6834	25.6253	25.1499	24.5722	-0.577716	1.57413	0.335845
R34	24.6171	25.2277	24.9205	23.845	-1.07548	1.07637	0.47422
R38	24.6762	25.7563	25.2105	24.3696	-0.840921	1.31093	0.403061
R39	24.728	26.8071	25.7466	27.8013	2.05474	4.20659	0.0541614
R40	24.492	25.667	25.0726	29.6958	4.62312	6.77497	0.00913125
R42	25.3835	27.4751	26.4086	28.7442	2.33561	4.48746	0.04458
R45	25.3779	26.5419	25.9534	27.0034	1.05005	3.2019	0.108676
R49	25.6967	27.1197	26.3986	27.8541	1.45543	3.60728	0.0820544
R52	25.0719	26.4702	25.7616	27.0353	1.27373	3.42558	0.0930674

## Sheet: HAS1
HAS1	Ct values internal reference RNAs (Ref)		geometric mean Refs	Ct values mRNAs of interest (Roi)	avg ΔCt values (Roi - Ref)	avg ΔΔCt values (for each transcript, xxx as external reference)	normalized amount RNA of interest relative to CO (2^(-ΔΔCt))		R31 excluded
sample name	UXT	Wrnip	UXT&Wrnip	HAS1	mRNA Name	mRNA Name	mRNA Name
R19	26.1339	25.2733	25.7	31.9903	6.29032	0	1
R20	25.69	25.7813	25.7356	32.5326	6.797	0.506679	0.703841
R25	25.4963	24.9395	25.2163	31.9536	6.73726	0.446939	0.733598
R26	25.8956	26.5671	26.2292	35.8594	9.63022	3.3399	0.0987622
R37	24.2044	26.0184	25.0951	36.3573	11.2623	4.97195	0.0318635
R41	24.9541	25.8777	25.4117	35.7909	10.3792	4.08893	0.0587639
R44	25.9724	27.2717	26.6141	35.5207	8.90659	2.61626	0.16309
R46	25.1431	27.1301	26.1177	35.6905	9.57281	3.28249	0.102771
R54	24.7927	25.7298	25.2569	31.501	6.24412	-0.0462	1.03254
R58	24.8517	25.8312	25.3368	35.2253	9.88851	3.59818	0.0825731
R59	24.8907	26.3179	25.5943	35.0049	9.41053	3.12021	0.115007
R60	24.2207	25.5194	24.8616	34.6294	9.76785	3.47753	0.0897758
R21	26.4546	27.0163	26.734	26.0892	-0.644786	-6.93511	122.37
R22	26.8766	27.4084	27.1412	25.099	-2.04219	-8.33251	322.356
R23	26.8393	28.2852	27.5528	26.3281	-1.22462	-7.51494	182.904
R24	25.9106	26.4775	26.1925	25.6972	-0.495317	-6.78564	110.327
R27	25.2814	26.9714	26.1127	25.9438	-0.16893	-6.45925	87.9891
R28	26.8692	27.7893	27.3254	29.0355	1.71015	-4.58017	23.9205
R30	26.6007	26.6186	26.6096	30.1129	3.50327	-2.78705	6.90219
R35	25.0603	26.5509	25.7948	25.8282	0.0334172	-6.25691	76.4744
R43	25.705	26.5161	26.1074	26.9151	0.807664	-5.48266	44.7141
R55	26.2205	26.9671	26.5911	27.9915	1.40031	-4.89001	29.651
R56	24.3169	25.8961	25.0941	26.0876	0.993563	-5.29676	39.3082
R57	25.3231	27.0922	26.1927	28.6765	2.48382	-3.80651	13.9918
R29	25.8738	27.3481	26.6007	28.3168	1.71607	-4.57426	23.8225
R32	25.8874	26.9065	26.392	28.6807	2.28867	-4.00165	16.0183
R36	24.5947	25.8936	25.2358	26.1838	0.948019	-5.3423	40.5689
R47	24.902	26.7469	25.808	27.1811	1.37319	-4.91713	30.2137
R48	26.0177	27.9712	26.9767	28.5983	1.62152	-4.6688	25.436
R50	25.8333	27.6645	26.7332	30.3834	3.65018	-2.64014	6.23393
R51	26.2275	28.6675	27.4204	30.5105	3.09015	-3.20017	9.19069
R53	25.5641	26.88	26.2138	28.3444	2.13056	-4.15976	17.8736
R33	24.6834	25.6253	25.1499	25.6754	0.525423	-5.7649	54.3761
R34	24.6171	25.2277	24.9205	24.54	-0.3805	-6.67082	101.887
R38	24.6762	25.7563	25.2105	25.1183	-0.0921513	-6.38247	83.4288
R39	24.728	26.8071	25.7466	28.513	2.76643	-3.5239	11.5027
R40	24.492	25.667	25.0726	26.5354	1.46273	-4.8276	28.3956
R42	25.3835	27.4751	26.4086	29.6231	3.21445	-3.07587	8.43199
R45	25.3779	26.5419	25.9534	26.0657	0.112282	-6.17804	72.4062
R49	25.6967	27.1197	26.3986	28.2013	1.80264	-4.48768	22.4351
R52	25.0719	26.4702	25.7616	27.5378	1.7762	-4.51413	22.8501

## Sheet: HAS2
HAS2	Ct values internal reference RNAs (Ref)		geometric mean Refs	Ct values mRNAs of interest (Roi)	avg ΔCt values (Roi - Ref)	avg ΔΔCt values (for each transcript, xxx as external reference)	normalized amount RNA of interest relative to CO (2^(-ΔΔCt))		R31 excluded
sample name	UXT	Wrnip	UXT&Wrnip	HAS2	mRNA Name	mRNA Name	mRNA Name
R19	26.1339	25.2733	25.7	30.5068	4.80674	0	1
R20	25.69	25.7813	25.7356	30.9907	5.25512	0.448379	0.732866
R25	25.4963	24.9395	25.2163	30.1738	4.95745	0.150706	0.900809
R26	25.8956	26.5671	26.2292	31.6681	5.43887	0.632123	0.645226
R37	24.2044	26.0184	25.0951	30.2585	5.16349	0.356745	0.780924
R41	24.9541	25.8777	25.4117	29.7365	4.32484	-0.481907	1.39659
R44	25.9724	27.2717	26.6141	31.4971	4.88298	0.0762332	0.948531
R46	25.1431	27.1301	26.1177	31.6886	5.57088	0.764139	0.588805
R54	24.7927	25.7298	25.2569	29.6495	4.39258	-0.41417	1.33253
R58	24.8517	25.8312	25.3368	29.0584	3.72161	-1.08513	2.12157
R59	24.8907	26.3179	25.5943	31.5147	5.92036	1.11362	0.462134
R60	24.2207	25.5194	24.8616	29.3653	4.50369	-0.303058	1.23376
R21	26.4546	27.0163	26.734	30.1795	3.44552	-1.36123	2.56904
R22	26.8766	27.4084	27.1412	29.8498	2.70856	-2.09818	4.2817
R23	26.8393	28.2852	27.5528	29.9784	2.42562	-2.38113	5.20944
R24	25.9106	26.4775	26.1925	29.4248	3.23229	-1.57445	2.97823
R27	25.2814	26.9714	26.1127	30.3052	4.19253	-0.614215	1.53072
R28	26.8692	27.7893	27.3254	30.5834	3.25807	-1.54868	2.92549
R30	26.6007	26.6186	26.6096	31.5745	4.96486	0.158116	0.896195
R35	25.0603	26.5509	25.7948	28.2309	2.43611	-2.37063	5.17168
R43	25.705	26.5161	26.1074	28.6929	2.58547	-2.22128	4.66306
R55	26.2205	26.9671	26.5911	29.4276	2.83647	-1.97027	3.91843
R56	24.3169	25.8961	25.0941	28.4752	3.38113	-1.42562	2.68629
R57	25.3231	27.0922	26.1927	28.7599	2.56724	-2.23951	4.72236
R29	25.8738	27.3481	26.6007	30.3088	3.70807	-1.09867	2.14158
R32	25.8874	26.9065	26.392	30.4203	4.02829	-0.778455	1.71529
R36	24.5947	25.8936	25.2358	28.2964	3.06064	-1.74611	3.35453
R47	24.902	26.7469	25.808	28.5851	2.7771	-2.02964	4.08304
R48	26.0177	27.9712	26.9767	29.8329	2.85619	-1.95055	3.86523
R50	25.8333	27.6645	26.7332	32.1417	5.40852	0.601774	0.658943
R51	26.2275	28.6675	27.4204	32.1337	4.7133	-0.0934484	1.06692
R53	25.5641	26.88	26.2138	29.7364	3.52261	-1.28414	2.43536
R33	24.6834	25.6253	25.1499	28.2403	3.09039	-1.71636	3.28605
R34	24.6171	25.2277	24.9205	29.4053	4.48478	-0.321969	1.25004
R38	24.6762	25.7563	25.2105	28.4754	3.26491	-1.54184	2.91165
R39	24.728	26.8071	25.7466	28.0175	2.27087	-2.53588	5.7993
R40	24.492	25.667	25.0726	28.4495	3.37681	-1.42994	2.69435
R42	25.3835	27.4751	26.4086	29.5584	3.14973	-1.65702	3.15364
R45	25.3779	26.5419	25.9534	28.4042	2.45081	-2.35593	5.11924
R49	25.6967	27.1197	26.3986	29.2218	2.82316	-1.98358	3.95473
R52	25.0719	26.4702	25.7616	28.6206	2.85907	-1.94768	3.85754

## Sheet: HAS3
HAS3	Ct values internal reference RNAs (Ref)		geometric mean Refs	Ct values mRNAs of interest (Roi)	avg ΔCt values (Roi - Ref)	avg ΔΔCt values (for each transcript, xxx as external reference)	normalized amount RNA of interest relative to CO (2^(-ΔΔCt))		R31 excluded
sample name	UXT	Wrnip	UXT&Wrnip	HAS3	mRNA Name	mRNA Name	mRNA Name
R19	26.1339	25.2733	25.7	30.0184	4.31838	0	1
R20	25.69	25.7813	25.7356	30.2984	4.56282	0.244436	0.844146
R25	25.4963	24.9395	25.2163	30.7155	5.49914	1.18076	0.44112
R26	25.8956	26.5671	26.2292	32.6463	6.41704	2.09865	0.233476
R37	24.2044	26.0184	25.0951	30.7392	5.64412	1.32574	0.398946
R41	24.9541	25.8777	25.4117	30.9877	5.57605	1.25767	0.41822
R44	25.9724	27.2717	26.6141	34.6254	8.01124	3.69286	0.0773285
R46	25.1431	27.1301	26.1177	32.1927	6.07498	1.7566	0.295944
R54	24.7927	25.7298	25.2569	30.7765	5.51959	1.2012	0.434912
R58	24.8517	25.8312	25.3368	30.406	5.06924	0.75086	0.594249
R59	24.8907	26.3179	25.5943	34.8284	9.23405	4.91567	0.0331311
R60	24.2207	25.5194	24.8616	31.611	6.74945	2.43107	0.185428
R21	26.4546	27.0163	26.734	31.6402	4.90622	0.58784	0.665338
R22	26.8766	27.4084	27.1412	31.5653	4.42411	0.105726	0.929337
R23	26.8393	28.2852	27.5528	32.1282	4.57545	0.257069	0.836786
R24	25.9106	26.4775	26.1925	31.3984	5.20589	0.887506	0.540548
R27	25.2814	26.9714	26.1127	31.3671	5.25438	0.935994	0.522682
R28	26.8692	27.7893	27.3254	32.0538	4.72846	0.41008	0.752582
R30	26.6007	26.6186	26.6096	30.7331	4.12342	-0.194958	1.14469
R35	25.0603	26.5509	25.7948	30.0569	4.26213	-0.0562509	1.03976
R43	25.705	26.5161	26.1074	31.01	4.90259	0.584212	0.667013
R55	26.2205	26.9671	26.5911	30.7636	4.17245	-0.145936	1.10645
R56	24.3169	25.8961	25.0941	30.6465	5.55238	1.234	0.425138
R57	25.3231	27.0922	26.1927	31.7971	5.60438	1.286	0.410088
R29	25.8738	27.3481	26.6007	34.3659	7.76521	3.44683	0.0917066
R32	25.8874	26.9065	26.392	33.5759	7.1839	2.86552	0.137212
R36	24.5947	25.8936	25.2358	29.8364	4.60062	0.282235	0.822316
R47	24.902	26.7469	25.808	30.9055	5.09755	0.77917	0.582702
R48	26.0177	27.9712	26.9767	34.6276	7.65091	3.33253	0.0992681
R50	25.8333	27.6645	26.7332	32.1942	5.46095	1.14256	0.452954
R51	26.2275	28.6675	27.4204	36.3461	8.92575	4.60737	0.0410246
R53	25.5641	26.88	26.2138	32.3023	6.0885	1.77012	0.293184
R33	24.6834	25.6253	25.1499	30.8826	5.73264	1.41426	0.375203
R34	24.6171	25.2277	24.9205	31.2291	6.30862	1.99024	0.251698
R38	24.6762	25.7563	25.2105	28.9919	3.78139	-0.536987	1.45094
R39	24.728	26.8071	25.7466	32.7705	7.02388	2.70549	0.153308
R40	24.492	25.667	25.0726	31.9625	6.8899	2.57152	0.168227
R42	25.3835	27.4751	26.4086	34.7298	8.32115	4.00277	0.0623802
R45	25.3779	26.5419	25.9534	31.8988	5.94545	1.62707	0.323745
R49	25.6967	27.1197	26.3986	31.2834	4.88476	0.566377	0.67531
R52	25.0719	26.4702	25.7616	31.2958	5.53424	1.21586	0.430518

## Sheet: IFNg
IFNg	Ct values internal reference RNAs (Ref)		geometric mean Refs	Ct values mRNAs of interest (Roi)	avg ΔCt values (Roi - Ref)	avg ΔΔCt values (for each transcript, xxx as external reference)	normalized amount RNA of interest relative to CO (2^(-ΔΔCt))		R31 excluded
sample name	UXT	Wrnip	UXT&Wrnip	IFNg	mRNA Name	mRNA Name	mRNA Name
R19	26.1339	25.2733	25.7	33.9299	8.22992	0	1
R20	25.69	25.7813	25.7356	35.3133	9.57769	1.34778	0.392897
R25	25.4963	24.9395	25.2163	34.6558	9.4395	1.20958	0.432394
R26	25.8956	26.5671	26.2292	35.8964	9.66718	1.43727	0.369266
R37	24.2044	26.0184	25.0951	36.5661	11.4711	3.24118	0.105757
R41	24.9541	25.8777	25.4117	29.5207	4.10898	-4.12094	17.399
R44	25.9724	27.2717	26.6141	35.1639	8.54981	0.319895	0.801128
R46	25.1431	27.1301	26.1177	35.6088	9.49104	1.26113	0.417218
R54	24.7927	25.7298	25.2569	32.854	7.59714	-0.632778	1.55055
R58	24.8517	25.8312	25.3368	35.6115	10.2748	2.04484	0.242349
R59	24.8907	26.3179	25.5943	33.0286	7.4343	-0.795612	1.73581
R60	24.2207	25.5194	24.8616	32.2566	7.39506	-0.834861	1.78368
R21	26.4546	27.0163	26.734		-26.734	-34.9639
R22	26.8766	27.4084	27.1412	34.7218	7.58062	-0.6493	1.56841
R23	26.8393	28.2852	27.5528	32.8633	5.31054	-2.91938	7.56522
R24	25.9106	26.4775	26.1925		-26.1925	-34.4224
R27	25.2814	26.9714	26.1127	35.2751	9.16234	0.932423	0.523977
R28	26.8692	27.7893	27.3254	37.4878	10.1625	1.93257	0.261962
R30	26.6007	26.6186	26.6096	35.9184	9.30878	1.07887	0.473401
R35	25.0603	26.5509	25.7948	36.5632	10.7684	2.53852	0.172119
R43	25.705	26.5161	26.1074		-26.1074	-34.3373
R55	26.2205	26.9671	26.5911	31.8841	5.29297	-2.93695	7.65789
R56	24.3169	25.8961	25.0941	33.5457	8.45165	0.221737	0.857532
R57	25.3231	27.0922	26.1927	36.4412	10.2485	2.01861	0.246795
R29	25.8738	27.3481	26.6007	36.7343	10.1336	1.9037	0.267257
R32	25.8874	26.9065	26.392	35.6075	9.2155	0.985583	0.505022
R36	24.5947	25.8936	25.2358	33.1638	7.928	-0.301915	1.23278
R47	24.902	26.7469	25.808	35.5102	9.70224	1.47232	0.360402
R48	26.0177	27.9712	26.9767	34.821	7.84426	-0.38566	1.30646
R50	25.8333	27.6645	26.7332	35.5681	8.83489	0.604972	0.657484
R51	26.2275	28.6675	27.4204	35.4803	8.05991	-0.170008	1.12506
R53	25.5641	26.88	26.2138	35.9637	9.74993	1.52001	0.348683
R33	24.6834	25.6253	25.1499	35.7305	10.5805	2.35061	0.196063
R34	24.6171	25.2277	24.9205	35.5413	10.6208	2.39093	0.190659
R38	24.6762	25.7563	25.2105	35.7728	10.5623	2.33243	0.19855
R39	24.728	26.8071	25.7466	36.0865	10.3399	2.11	0.231647
R40	24.492	25.667	25.0726	35.4544	10.3818	2.15186	0.225023
R42	25.3835	27.4751	26.4086	36.2475	9.83886	1.60895	0.327838
R45	25.3779	26.5419	25.9534	32.953	6.99961	-1.23031	2.34617
R49	25.6967	27.1197	26.3986	32.9595	6.56084	-1.66908	3.18012
R52	25.0719	26.4702	25.7616	34.8174	9.05583	0.825908	0.564127

[truncated: 6 more sheets: IL10, IL1b, Nfkb, TNFa, TGFb, Benjamini Hochberg]
